# Supplementary material for: Investigations on the Endemic Species Taraxacum mirabile Wagenitz: HPLC–MS and GC–MS Studies, Evaluation of Antioxidant, Anti-Inflammatory, and Antimicrobial Properties, and Isolation of Several Phenolic Compounds
Source: Plants (Basel). 2024 Nov 25;13(23):3304. doi: 10.3390/plants13233304 (PMC11644681; doi:10.3390/plants13233304)
Supplement: Supplementary file 1 [file plants-13-03304-s001.zip]

Archive with 2 entries (2 files):
- Figure S1. UV-Vis Findings and H-NMR spectra.pdf
- Table S1. 1H-NMR spectra of the obtained phenolic compounds..pdf
